# Supplementary material for: Ways to unravel the clinical potential of carbon ions for head and neck cancer reirradiation: dosimetric comparison and local failure pattern analysis as part of the prospective randomized CARE trial
Source: Radiat Oncol. 2022 Jul 8;17:121. doi: 10.1186/s13014-022-02093-4 (PMC9264522; doi:10.1186/s13014-022-02093-4)
Supplement: Supplementary file 1 — Additional file 1: Tab. S3. Target dose-volume comparison of reirradiation with CIRT vs. VMAT in recurrent head and neck cancer. Relative dose differences are specified in percent of 60 Gy equivalent dose in 2 Gy fractions. Tab. S4. Organs at risk dose-volume comparison of reirradiation with CIRT vs. VMAT in recurrent head and neck cancer. Relative dose differences are specified in percent of 60 Gy equivalent dose in 2 Gy fractions. Tab. S5. Clinical goals comparison of reirradiation with CIRT vs. VMAT in recurrent head and neck cancer. Fig. S5. 57-year-old male patient with recurrent nasopharyngeal cancer treated with 51 Gy (RBE) CIRT (D–F) around 0.7 years after prior radiotherapy with 74 Gy. CIRT yielded significant clinical benefits w.r.t. the spinal cord (− 29.5% Dmax) compared to VMAT (A–C). The patient developed type E local failure (> CTV + 5 mm), delineated on the planning CT (D–F), caused by aberrant areas of recurrence. Fig. S6. 72-year-old female patient with recurrent paranasal sinus cancer treated with 60 Gy VMAT (A–C) around 1 year after prior radiotherapy with 66 Gy. CIRT (D–F) yielded significant clinical benefits w.r.t. the brainstem (− 19.7% Dmax), ipsilateral eye (− 27.0% Dmean) and ipsilateral inner ear (− 13.3% Dmean). The patient developed type B and E (> CTV + 5 mm) local failure, delineated on the planning CT (A–C), caused by overgrown recurrence and aberrant areas of recurrence. Fig. S7. 54-year-old male patient with recurrent nasopharyngeal cancer treated with 60 Gy VMAT (A–C) around 4.5 years after prior radiotherapy with 64 Gy. CIRT (D–F) yielded significant clinical benefits w.r.t. the brainstem (− 37.0% Dmax), ipsilateral inner ear (− 26.8% Dmean) and contralateral inner ear (− 20.2% Dmean). The patient developed no local failure during follow-up. Fig. S8. 54-year-old male patient with recurrent paranasal sinus cancer treated with 54 Gy (RBE) CIRT (D–F) around 1.6 years after prior radiotherapy with 60 Gy. CIRT yielded significant clin [file 13014_2022_2093_MOESM1_ESM.zip › Table_04.xlsx]

## Sheet: Tabelle1
Table 4. Organs at risk dose-volume comparison of reirradiation with CIRT vs. VMAT in recurrent head and neck cancer.
Target volume	Dose parameter	CIRT (mean ± SD)	VMAT (mean ± SD)	CIRT vs. VMAT (mean difference)	p-value
Brainstem	Dmean	0.7 ± 1.1	7.9 ± 4.8	−7.2 (12.0%)	<0.001*
	Dmax	9.7 ± 15.8	22.1 ± 14.6	−12.4 (20.7%)	0.001*
	D1	5.6 ± 12.8	18.3 ± 12.3	−12.7 (21.2%)	0.001*
	D5	3.1 ± 7.0	15.4 ± 9.7	−12.3 (20.5%)	<0.001*
	D10	1.9 ± 3.6	13.6 ± 8.1	−11.7 (19.5%)	<0.001*
Spinal cord	Dmean	0.1 ± 0.2	2.1 ± 1.8	−2.0 (3.3%)	<0.001*
	Dmax	1.1 ± 1.5	11.0 ± 4.6	−9.9 (16.5%)	<0.001*
	D1	0.7 ± 1.0	9.3 ± 4.5	−8.6 (14.3%)	<0.001*
	D5	0.5 ± 0.8	7.6 ± 4.5	−7.1 (11.8%)	<0.001*
	D10	0.4 ± 0.7	6.5 ± 4.5	−6.1 (10.2%)	<0.001*
Optic chiasma	Dmean	0.6 ± 0.8	6.7 ± 7.6	−6.1 (10.2%)	0.001*
	Dmax	4.9 ± 10.4	12.7 ± 15.1	−7.8 (13.0%)	0.001*
	D1	2.9 ± 6.3	11.4 ± 13.8	−8.5 (14.2%)	<0.001*
	D5	1.8 ± 3.4	10.4 ± 12.7	−8.6 (14.3%)	<0.001*
	D10	1.2 ± 2.2	9.5 ± 11.6	−8.3 (13.8%)	<0.001*
Optic nerve ipsilateral	Dmean	10.8 ± 17.4	16.1 ± 18.3	−5.3 (8.8%)	0.002*
	Dmax	20.6 ± 25.7	23.8 ± 24.1	−3.2 (5.3%)	0.255
	D1	19.3 ± 25.1	22.9 ± 23.7	−3.6 (6.0%)	0.215
	D5	17.0 ± 23.3	22.2 ± 23.2	−5.2 (8.7%)	0.003*
	D10	15.6 ± 22.1	21.5 ± 22.7	−5.9 (9.8%)	0.003*
Optic nerve contralateral	Dmean	0.8 ± 1.0	6.2 ± 7.4	−5.4 (9.0%)	<0.001*
	Dmax	2.5 ± 4.0	10.2 ± 11.2	−7.7 (12.8%)	<0.001*
	D1	2.2 ± 3.5	9.5 ± 10.5	−7.3 (12.2%)	<0.001*
	D5	1.7 ± 2.5	8.7 ± 10.1	−7.0 (11.7%)	<0.001*
	D10	1.3 ± 1.7	8.2 ± 9.8	−6.9 (11.5%)	<0.001*
Eye ipsilateral	Dmean	6.7 ± 9.3	12.6 ± 13.8	−5.9 (9.8%)	0.008*
	Dmax	25.7 ± 31.3	28.3 ± 28.1	−2.6 (4.3%)	0.278
	D1	22.7 ± 28.8	26.5 ± 27.2	−3.8 (6.3%)	0.013*
	D5	29.9 ± 25.7	24.6 ± 25.7	−5.3 (8.8%)	0.004*
	D10	17.3 ± 22.6	22.9 ± 24.1	−5.6 (9.3%)	0.003*
Eye contralateral	Dmean	0.5 ± 1.1	3.0 ± 3.4	−2.5 (4.2%)	<0.001*
	Dmax	3.7 ± 10.4	8.9 ± 12.0	−5.2 (8.7%)	<0.001*
	D1	2.5 ± 7.3	7.2 ± 9.6	−4.7 (7.8%)	<0.001*
	D5	1.7 ± 4.9	5.9 ± 7.9	−4.2 (7.0%)	<0.001*
	D10	1.3 ± 3.5	5.2 ± 6.8	−3.9 (6.5%)	<0.001*
Brain	Dmean	0.8 ± 0.8	2.7 ± 1.8	−1.9 (3.2%)	<0.001*
	Dmax	46.7 ± 28.6	47.5 ± 23.5	−0.8 (1.3%)	0.540
	D1	15.4 ± 19.1	24.9 ± 16.9	−9.5 (15.8%)	<0.001*
	D5	3.2 ± 4.5	12.4 ± 7.6	−9.2 (15.3%)	<0.001*
	D10	0.6 ± 0.7	8.4 ± 5.3	−7.8 (13.0%)	<0.001*
Inner ear ipsilateral	Dmean	6.5 ± 9.8	14.7 ± 11.8	−8.2 (13.7%)	0.001*
	Dmax	18.3 ± 26.0	26.2 ± 21.8	−7.9 (13.2%)	0.013*
	D1	16.2 ± 23.4	23.7 ± 19.8	−7.5 (12.5%)	0.006*
	D5	14.0 ± 20.6	21.5 ± 18.2	−7.5 (12.5%)	0.004*
	D10	12.8 ± 18.9	20.1 ± 17.1	−7.3 (12.2%)	0.001*
Inner ear contralateral	Dmean	0.6 ± 1.0	7.4 ± 5.6	−6.8 (11.3%)	<0.001*
	Dmax	1.9 ± 3.6	10.6 ± 8.4	−8.7 (14.5%)	<0.001*
	D1	1.5 ± 2.7	9.8 ± 7.5	−8.3 (13.8%)	<0.001*
	D5	1.0 ± 1.7	9.2 ± 7.1	−8.2 (13.7%)	<0.001*
	D10	0.9 ± 1.6	8.9 ± 6.8	−8.0 (13.3%)	<0.001*
Mandible	Dmean	6.2 ± 7.6	10.8 ± 9.8	−4.6 (7.7%)	<0.001*
	Dmax	49.0 ± 21.6	48.8 ± 15.4	0.2 (0.3%)	0.756
	D1	37.3 ± 23.9	40.5 ± 17.8	−3.2 (5.3%)	0.408
	D5	28.3 ± 24.7	32.1 ± 20.1	−3.8 (6.3%)	0.134
	D10	21.9 ± 24.7	27.0 ± 20.9	−5.1 (8.5%)	0.015*
Abbreviations: Volumetric modulated arc therapy (VMAT); Carbon ion radiotherapy (CIRT); Standard deviation (SD); Maximum dose (Dmax); Mean dose (Dmean); Dose reached in 1%, 5% and 10% of the organ at risk (D1, D5, D10); All dose parameters are specified in EQD2.
