# Supplementary material for: Ways to unravel the clinical potential of carbon ions for head and neck cancer reirradiation: dosimetric comparison and local failure pattern analysis as part of the prospective randomized CARE trial
Source: Radiat Oncol. 2022 Jul 8;17:121. doi: 10.1186/s13014-022-02093-4 (PMC9264522; doi:10.1186/s13014-022-02093-4)
Supplement: Supplementary file 1 — Additional file 1: Tab. S3. Target dose-volume comparison of reirradiation with CIRT vs. VMAT in recurrent head and neck cancer. Relative dose differences are specified in percent of 60 Gy equivalent dose in 2 Gy fractions. Tab. S4. Organs at risk dose-volume comparison of reirradiation with CIRT vs. VMAT in recurrent head and neck cancer. Relative dose differences are specified in percent of 60 Gy equivalent dose in 2 Gy fractions. Tab. S5. Clinical goals comparison of reirradiation with CIRT vs. VMAT in recurrent head and neck cancer. Fig. S5. 57-year-old male patient with recurrent nasopharyngeal cancer treated with 51 Gy (RBE) CIRT (D–F) around 0.7 years after prior radiotherapy with 74 Gy. CIRT yielded significant clinical benefits w.r.t. the spinal cord (− 29.5% Dmax) compared to VMAT (A–C). The patient developed type E local failure (> CTV + 5 mm), delineated on the planning CT (D–F), caused by aberrant areas of recurrence. Fig. S6. 72-year-old female patient with recurrent paranasal sinus cancer treated with 60 Gy VMAT (A–C) around 1 year after prior radiotherapy with 66 Gy. CIRT (D–F) yielded significant clinical benefits w.r.t. the brainstem (− 19.7% Dmax), ipsilateral eye (− 27.0% Dmean) and ipsilateral inner ear (− 13.3% Dmean). The patient developed type B and E (> CTV + 5 mm) local failure, delineated on the planning CT (A–C), caused by overgrown recurrence and aberrant areas of recurrence. Fig. S7. 54-year-old male patient with recurrent nasopharyngeal cancer treated with 60 Gy VMAT (A–C) around 4.5 years after prior radiotherapy with 64 Gy. CIRT (D–F) yielded significant clinical benefits w.r.t. the brainstem (− 37.0% Dmax), ipsilateral inner ear (− 26.8% Dmean) and contralateral inner ear (− 20.2% Dmean). The patient developed no local failure during follow-up. Fig. S8. 54-year-old male patient with recurrent paranasal sinus cancer treated with 54 Gy (RBE) CIRT (D–F) around 1.6 years after prior radiotherapy with 60 Gy. CIRT yielded significant clin [file 13014_2022_2093_MOESM1_ESM.zip › Table_05.xlsx]

## Sheet: Tabelle1
Table 5. Clinical goals comparison of reirradiation with CIRT vs. VMAT in recurrent head and neck cancer.
Region of interest	Dose constraint	Clinical goal reached (patient number/percentage)
		CIRT	VMAT
GTV	V95%	16 (100%)	15 (93.8%)
CTV	V95%	16 (100%)	14 (87.5%)
PTV	V95%	13 (81.3%)	12 (75.0%)
Brainstem	Dmax	16 (100%)	16 (100%)
Spinal cord	Dmax	16 (100%)	16 (100%)
Optic chiasm	Dmax	16 (100%)	16 (100%)
Optic nerve ipsilateral	Dmax	13 (81.3%)	12 (75.0%)
Optic nerve contralateral	Dmax	16 (100%)	16 (100%)
Eye ipsilateral	Dmax	10 (62.5%)	10 (62.5%)
Eye contralateral	Dmax	16 (100%)	15 (93.8%)
Brain	Dmax	16 (100%)	16 (100%)
Inner ear ipsilateral	Dmean	16 (100%)	14 (87.5%)
Inner ear contralateral	Dmean	16 (100%)	16 (100%)
Mandible	Dmax	15 (93.8%)	14 (87.5%)
Abbreviations: Gross tumor volume (GTV); Clinical target volume (CTV); Planning target volume (PTV); Carbon ion radiotherapy (CIRT); Volumetric modulated arc therapy (VMAT); Maximum dose (Dmax); Mean dose (Dmean); Percentage of target volume that receives a minimum of 95% of the prescribed dose (V95%)
